# Supplementary material for: Perioperative Myocardial Injury and Acute Kidney Injury in Patients Undergoing Hepatic Resection: Incidence, Risk Factors, and Effects on Outcomes
Source: J Clin Med. 2025 Aug 28;14(17):6080. doi: 10.3390/jcm14176080 (PMC12429616; doi:10.3390/jcm14176080)
Supplement: Supplementary file 1 [file jcm-14-06080-s001.zip]

Archive with 1 entries (1 files):
- jcm-3773389-supplementary.xlsx
