# Supplementary material for: Perioperative Myocardial Injury and Acute Kidney Injury in Patients Undergoing Hepatic Resection: Incidence, Risk Factors, and Effects on Outcomes
Source: J Clin Med. 2025 Aug 28;14(17):6080. doi: 10.3390/jcm14176080 (PMC12429616; doi:10.3390/jcm14176080)
Supplement: Supplementary file 1 [file jcm-14-06080-s001.zip › jcm-3773389-supplementary.xlsx]

## Sheet: main data
no	gender	mac	remi	remi-min	age	height	weight	bmi	asa	dm_oad	dm_insülin	ht	ef_50+_0__40+üstü_1_30+üstü_2_29_vealtı_3	valve mild moderate	CAD_ikh_en_az_yuzde50_darlık_veya_geç_mi_veya_stent	stent	postmi	sva_tia	pulm	tiroid_1_hipo_2_hiper	tir1_antitir2	bb	aceiarb	ccb	statin	asaplavix	noac	sistol	diastol	map	hr	segment	anesthesia duration	surgery duration	kristalloid	kolloid	prbc	ffp	total	bleeding	urine	balance	balance-hour	katekol_tek1_çift2	noradrenaline	max_na_doz	max_dobu_doz	ilk_lac	son_lac
1	2	0.8	1200	0.04	73	165	67	24.6	2	0	0	0	0	0	0	0	0	0	0	1	2	0	0	0	0	0	0	120	70	87	88	4	500	450	4000	0		0	4000	695	1000	2305	277	1	1	0.17		0.6	4.7
3	1	0.9	1200	0.03	59	180	90	27.8	2	0	0	0	0	0	1	0	0	0	0	1	1	0	0	0	0	0	0	103	70	81	80	5	465	420	6000	0		0	6000	346	750	4904	633	1	0		3	1.1	1.4
4	1	0.7	2800	0.08	44	178	75	23.7	1	0	0	0	0	0	0	0	0	0	0	0	0	0	0	0	0	0	0	106	71	83	80	4	535	490	4500	0		0	4500	210	1100	3190	358	1	0		3	1.9	2.5
7	2	0.7	1000	0.04	33	168	61	21.6	1	0	0	0	0	0	0	0	0	0	0	0	0	0	0	0	0	0	0	93	63	73	61	4	440	375	4500	0		0	4500	477	2000	2023	276	0	0			0.8	3
8	1	0.7	200	0.01	58	160	59	23	2	0	0	0	0	0	0	0	0	0	9	1	2	0	0	0	0	0	0	127	73	91	79	4	360	320	4000	1200	6	4	6700	4062	450	2188	365	2	1	0.2	5	1.3	12.8
17	1	0.9	1000	0.07	70	163	85	32	2	1	0	1	0	0	0	0	0	0	0	0	0	0	1	0	0	0	0	120	70	87	58	1	215	180	1300	0		0	1300	100	170	1030	287	0	0			1	1.8
18	1	0.8	400	0.03	60	165	73	26.8	4	0	0	1	0	0	1	1	0	0	0	0	0	0	0	0	0	2	0	120	80	93	95	2	220	190	2500	0		0	2500	100	400	2000	545	2	1	0.03	3	1.2	2.6
19	1	0.7	350	0.05	67	170	78	27	2	0	0	0	0	0	0	0	0	0	0	0	0	0	0	0	0	0	0	125	70	88	60	2	135	90	1000	0		0	1000	131	180	689	306	1	1	0.05		0.9	0.8
20	1	0.8	1000	0.04	76	168	79	28	2	0	0	1	0	0	1	0	0	0	0	0	0	0	1	0	0	0	0	125	60	82	66	2	320	290	2000	0		0	2000	100	500	1400	263	0	0			0.7	1.1
25	1	0.7	3000	0.08	21	179	88	27.5	1	0	0	0	0	0	0	0	0	0	0	0	0	0	0	0	0	0	0	115	70	85	74	4	450	430	3500	0		0	3500	279	450	2771	369	1	1	0.05		1.8	5.5
27	2	0.8	1000	0.08	66	145	63	30	2	0	0	1	0	0	0	0	0	0	0	0	0	1	0	0	0	0	0	120	70	87	78	2	250	210	1000	0		0	1000	584	240	176	42	1	1	0.04		1.7	1.6
29	2	0.9	1000	0.04	57	160	90	35.2	2	1	0	1	0	0	0	0	0	0	0	0	0	0	1	0	1	0	0	125	80	95	85	4	300	270	2000	0		0	2000	100	250	1650	330	1	1	0.05		0.9	1.1
32	1	0.7	4000	0.07	73	175	91	29.7	2	1	0	0	0	0	0	0	0	0	0	0	0	0	0	0	0	0	0	120	60	80	73	5	630	600	4500	0		0	4500	1800	500	2200	210	1	1	0.12		1.2	5
34	2	0.8	1100	0.07	87	165	75	27.5	3	0	1	1	0	0	1	0	0	0	0	1	1	1	0	0	1	1	0	151	67	95	75	3	230	200	1500	0		0	1500	101	250	1149	300	1	0		1	1.5	2.2
35	1	1	1800	0.07	71	174	80	26.4	2	0	0	0	0	0	1	0	0	0	0	0	0	0	0	0	0	1	0	119	62	81	65	2	350	310	2000	0		0	2000	100	120	1780	305	0	0			0.5	1
36	1	0.5	1200	0.09	72	172	72	24.3	3	0	0	1	0	0	1	0	0	1	0	0	0	1	0	0	0	1	0	122	70	87	60	2	215	180	1500	0		0	1500	100	290	1110	310	0	0			1.5	1.3
38	2	0.4	1000	0.07	63	153	62	26.5	2	0	0	1	0	0	0	0	0	0	0	0	0	1	0	1	0	0	0	137	78	98	68	4	300	240	3500	0	1	0	3750	1106	375	2269	454	1	1	0.4		1	2.7
41	1	0.7	1000	0.06	65	162	81	30.9	3	1	0	1	0	0	1	1	0	0	0	0	0	0	1	0	0	1	0	130	65	87	65	2	240	190	1200	0		0	1200	100	150	950	238	1	1	0.1		0.7	0.9
43	1	0.5	1400	0.06	64	180	80	24.7	2	0	0	0	0	0	1	0	0	0	0	0	0	0	0	0	0	0	0	130	80	97	74	2	300	270	3500	0		0	3500	683	500	2317	463	0	0			1.5	1.8
46	1	0.7	1250	0.04	50	180	85	26.2	4	0	0	1	0	0	1	0	0	0	0	0	0	1	0	1	1	0	0	122	84	97	68	4	430	400	7500	1250	2	3	9250	2378	1300	5572	777	2	1	0.2	2	0.6	3.2
50	1	0.7	880	0.04	64	160	63	24.6	2	0	0	1	0	0	0	0	0	0	0	0	0	1	0	1	0	0	0	130	70	90	75	3	420	390	5000	0	1	0	5250	1203	500	3547	507	0	0			0.8	2.5
55	1	0.8	1200	0.06	61	175	84	27.4	2	0	0	0	0	0	1	0	0	0	0	0	0	0	0	0	0	0	0	131	67	88	82	1	300	250	2800	0		0	2800	100	1300	1400	280	1	1	0.16		0.6	0.8
56	1	0.9	1600	0.05	56	165	77	28.3	2	0	1	0	0	0	0	0	0	0	0	0	0	0	0	1	0	0	0	140	70	93	77	4	460	420	5000	0		0	5000	1186	1500	2314	302	1	1	0.1		1.7	4.9
57	1	0.8	800	0.03	46	170	95	32.9	2	0	0	1	0	0	0	0	0	0	0	0	0	1	0	0	0	0	0	140	80	100	71	3	300	260	2700	0		0	2700	687	1300	713	143	1	1	0.07		0.9	1.6
58	1	0.8	1600	0.05	59	170	90	31.1	3	1	0	1	0	0	1	1	0	0	0	0	0	1	0	1	1	1	0	135	85	102	61	3	360	330	4500	0		0	4500	480	1200	2820	470	1	1	0.18		1.8	2
60	1	0.8	800	0.04	45	164	88	32.7	1	0	0	0	0	0	0	0	0	0	0	0	0	0	0	0	0	0	0	121	85	97	76	4	295	240	3900	0		0	3900	1319	900	1681	342	0	0			1	2
61	1	0.9	960	0.05	62	170	95	32.9	1	0	0	0	0	0	0	0	0	0	0	0	0	0	0	0	0	0	0	127	57	80	70	2	240	200	1200	0		0	1200	100	400	700	175	0	0			0.6	0.8
62	2	0.8	880	0.05	43	157	72	29.2	1	0	0	0	0	0	0	0	0	0	0	0	0	0	0	0	0	0	0	118	74	89	79	2	270	240	3000	0		0	3000	100	350	2550	567	0	0			0.9	0.8
64	1	0.8	1600	0.05	16	182	79	23.8	1	0	0	0	0	0	0	0	0	0	0	0	0	0	0	0	0	0	0	132	86	101	89	4	400	370	5600	0	2	0	6100	678	1100	4322	648	1	1	0.1		2.5	4.4
67	1	0.7	1800	0.05	22	185	80	23.4	1	0	0	0	0	0	0	0	0	0	0	0	0	0	0	0	0	0	0	125	80	95	87	4	480	450	6000	100		0	6100	667	1500	3933	492	0	0			2	4.4
68	2	0.7	780	0.05	48	160	85	33.2	1	0	0	0	0	0	0	0	0	0	0	0	0	0	0	0	0	0	0	114	71	85	89	3	210	180	2500	0		0	2500	100	1400	1000	286	1	0		5	0.7	1.8
72	2	0.7	2000	0.05	49	164	111	41.3	2	0	0	0	0	0	0	0	0	0	0	0	0	0	0	0	0	0	0	123	85	98	116	4	400	375	5500	0		0	5500	1324	950	3226	484	2	1	0.2	2	0.8	3.1
73	1	0.7	4000	0.12	46	176	80	25.8	1	0	0	0	0	0	0	0	0	0	0	0	0	0	0	0	0	0	0	115	71	86	67	2	420	405	3000	0		0	3000	100	450	2450	350	0	0			0.6	0.6
74	2	0.7	1800	0.09	32	158	68	27.2	1	0	0	0	0	0	0	0	0	0	0	0	0	0	0	0	0	0	0	108	64	79	88	2	310	290	2000	0		0	2000	100	350	1550	300	1	1	0.05		0.5	0.6
83	1	0.9	1600	0.06	65	180	73	22.5	2	0	0	1	0	0	0	0	0	0	0	0	0	0	1	0	0	0	0	101	70	80	75	3	395	345	3700	0		0	3700	424	430	2846	432	1	1	0.1		0.8	2.3
84	1	0.7	500	0.03	63	175	80	26.1	2	0	0	1	0	0	0	0	0	0	0	0	0	0	0	1	0	0	0	130	80	97	69	2	240	210	1300	0		0	1300	134	300	866	217	1	1	0.05		1	0.8
86	2	0.8	800	0.03	75	172	77	26	3	0	0	1	0	0	0	0	0	0	0	0	0	0	1	1	0	0	0	140	70	93	84	3	360	330	3000	0	1	0	3250	348	550	2352	392	1	1	0.1		1.2	1.3
90	1	0.8	1200	0.03	60	173	81	27.1	3	0	0	1	0	0	1	1	1	0	0	0	0	1	1	0	0	1	0	125	75	92	78	3	540	500	4800	500		0	5300	100	920	4280	476	1	1	0.2		1.9	4.2
91	1	0.7	2000	0.06	69	171	89	30.4	2	1	0	1	0	0	0	0	0	0	0	0	0	0	1	0	0	0	0	130	80	97	82	3	420	390	3000	500		0	3500	667	1200	1633	233	1	1	0.1		0.7	2.7
92	2	0.9	1080	0.06	67	165	78	28.7	2	0	0	0	0	0	0	0	0	0	0	0	0	0	0	0	0	0	0	105	70	82	71	2	270	240	2500	0		0	2500	100	250	2150	478	0	0			0.5	0.8
93	1	0.7	850	0.03	65	185	91	26.6	2	0	0	0	0	0	0	0	0	0	0	0	0	0	0	0	0	0	0	125	75	92	70	3	390	360	3000	500	2	0	4000	100	1150	2750	423	1	1	0.3		0.7	3.5
95	2	0.9	2500	0.07	50	168	80	28.3	2	1	0	1	0	0	0	0	0	0	0	0	0	1	0	0	0	0	0	130	75	93	75	4	510	480	6000	0		0	6000	100	700	5200	612	1	1	0.05		1.3	8
96	2	0.8	2200	0.04	43	152	74	32	2	0	0	1	0	0	0	0	0	0	0	0	0	1	0	0	0	0	0	125	75	92	80	5	810	780	10500	1000	1	0	11750	884	2000	8866	657	2	1	0.1	3	0.6	6.8
97	1	1	2000	0.06	51	182	92	27.8	3	0	0	0	0	0	1	1	0	0	0	0	0	1	0	0	1	1	0	115	75	88	74	4	420	390	5000	500	1	0	5750	956	600	4194	599	1	1	0.15		1.1	3.3
98	1	0.6	2300	0.06	57	171	78	26.7	2	1	0	1	0	0	0	0	0	0	0	0	0	0	1	1	1	1	0	124	60	81	72	4	540	480	5500	500		0	6000	1490	260	4153	461	1	1	0.1		0.6	2.7
99	2	0.6	2000	0.06	54	158	68	27.2	2	1	0	1	0	0	0	0	0	0	0	1	1	0	1	0	1	0	0	125	80	95	87	5	525	480	8000	0	2	0	8500	770	1050	6680	763	1	1	0.15		0.5	3.7
101	1	0.7	1200	0.03	61	160	79	30.9	3	0	0	0	0	0	1	1	1	0	0	0	0	1	0	0	0	1	0	130	75	93	76	3	540	510	3200	500	1	0	3950	500	1350	2100	233	1	1	0.1		0.6	3.8
103	2	0.5	2400	0.07	65	167	71	25.5	1	0	0	0	0	0	0	0	0	0	0	0	0	0	0	0	0	0	0	128	82	97	73	4	540	500	5000	0		0	5000	100	1060	3840	427	2	1	0.15	2	0.8	2.9
104	2	0.6	2300	0.04	52	161	85	32.8	2	1	0	1	0	0	0	0	0	0	0	0	0	0	1	0	0	0	0	107	70	82	81	4	780	735	8000	1500	7	4	11250	4147	600	6503	500	1	1	0.25		0.5	4.2
105	2	0.8	1450	0.06	61	162	71	27.1	2	1	0	1	0	0	0	0	0	0	0	0	0	0	0	0	0	0	0	140	70	93	67	4	405	360	3000	0		0	3000	100	400	2500	370	0	0			0.6	1.6
106	2	0.9	1360	0.06	70	153	68	29	1	0	0	0	0	0	0	0	0	0	0	0	0	0	0	0	0	0	0	125	80	95	85	4	360	325	3500	0	1	0	3750	102	1270	2378	396	1	1	0.1		0.5	2.1
107	2	0.9	2600	0.1	64	153	78	33.3	2	0	0	1	0	0	0	0	0	0	0	1	1	0	1	1	0	0	0	123	68	86	85	2	380	350	3000	0		0	3000	100	450	2450	387	1	1	0.02		0.9	3.3
109	1	0.9	2800	0.09	61	175	85	27.8	3	0	0	0	0	0	1	1	1	0	0	0	0	1	0	0	0	1	0	130	75	93	83	2	420	370	3000	0		0	3000	100	950	1950	279	0	0			1.3	2.4
110	1	0.7	1800	0.06	66	174	71	23.5	3	0	0	1	0	0	1	0	0	0	0	0	0	0	1	0	0	0	0	135	80	98	72	4	450	420	5000	500	1	0	5750	1187	800	3763	502	1	1	0.05		1.9	11.6
112	1	0.7	1200	0.03	57	180	96	29.6	4	0	0	0	0	0	1	1	0	0	0	0	0	0	0	0	0	2	0	120	80	93	70	2	550	500	5500	500		0	6000	1147	1000	3853	420	2	1	0.12	2	1.1	4.9
113	1	0.9	2000	0.07	58	168	100	35.4	2	1	1	1	0	0	0	0	0	0	0	0	0	0	1	0	1	0	0	105	55	72	71	2	325	285	1500	0		0	1500	239	500	761	140	0	0			1.3	2.6
114	2	0.6	2300	0.1	55	150	64	28.4	2	0	0	1	0	0	0	0	0	0	0	0	0	0	0	1	0	0	0	130	80	97	74	5	430	370	3200	0		0	3200	151	960	2089	291	1	1	0.1		1.1	4.2
115	2	0.8	1500	0.04	60	165	95	34.9	2	1	0	1	0	0	0	0	0	0	0	0	0	0	1	1	1	0	0	120	70	87	67	4	490	420	4500	500		0	5000	1322	770	2908	356	0	0			1.7	3.2
117	2	0.8	800	0.03	64	165	68	25	2	0	0	1	0	0	0	0	0	0	0	1	1	0	1	0	0	0	0	124	85	98	83	3	390	360	6500	0		0	6500	750	1880	3870	595	2	1	0.12	3	1.1	3.7
118	1	0.8	2100	0.05	65	185	86	25.1	1	0	0	0	0	0	0	0	0	0	0	0	0	0	0	0	0	0	0	115	80	92	70	4	500	460	5000	1000	2	0	6500	2655	650	3195	383	1	1	0.2		1.5	5
121	2	0.8	1280	0.03	70	165	65	23.9	2	1	1	1	0	0	0	0	0	0	0	0	0	0	1	1	0	0	0	130	70	90	88	4	680	650	5700	750	2	1	6950	296	925	5729	506	1	1	0.2		0.5	3.1
123	1	0.9	600	0.03	55	165	81	29.8	2	1	0	1	0	0	0	0	0	0	0	0	0	1	1	1	0	0	0	150	70	97	69	3	300	250	3000	0		0	3000	1490	600	868	174	1	1	0.12		1.1	3.4
124	1	0.7	1400	0.06	84	165	75	27.5	2	0	0	1	0	0	0	0	0	0	0	0	0	0	1	1	0	0	0	130	60	83	68	4	360	300	6000	500	2	0	7000	1300		5700	950	1	1	0.3		0.6	1.3
125	1	0.8	1200	0.05	55	160	68	26.6	2	0	0	1	0	0	0	0	0	0	0	0	0	0	0	1	0	0	0	130	75	93	61	2	400	360	3500	0		0	3500	689	850	1961	294	1	1	0.2		0.8	3.7
127	1	0.7	3000	0.08	35	175	90	29.4	1	0	0	0	0	0	0	0	0	0	0	0	0	0	0	0	0	0	0	130	60	83	65	4	480	420	3200	0		0	3200	100	860	2240	280	0	0			1.8	2.1
129	2	1	1200	0.03	60	152	73	31.6	1	0	0	0	0	0	0	0	0	0	0	0	0	0	0	0	0	0	0	124	74	91	68	4	630	595	8000	1000	1	2	9250	1301	2970	4979	474	2	1	0.2	3	0.6	2.5
130	2	1	2400	0.11	44	157	57	23.1	1	0	0	0	0	0	0	0	0	0	0	0	0	0	0	0	0	0	0	112	68	83	84	3	450	400	3000	500		0	3900	100	2970	830	111	0	0			1.2	1.1
131	1	0.4	400	0.02	78	170	80	27.7	2	0	0	1	0	0	0	0	0	0	0	0	0	1	1	0	0	1	0	147	88	108	70	2	360	315	6000	1250	3	3	8000	4140	480	3380	563	2	1	0.3	5	0.9	5
132	2	0.6	2200	0.11	54	155	64	26.6	2	0	0	1	0	0	0	0	0	0	0	0	0	0	0	0	0	0	0	145	85	105	95	4	400	320	3000	500	4	0	4500	900	345	3255	488	1	1	0.1		1	3.4
137	1	0.7	1480	0.03	30	180	78	24.1	1	0	0	0	0	0	0	0	0	0	0	0	0	0	0	0	0	0	0	118	65	83	71	5	660	620	7000	500		0	7500	110	2220	5170	470	1	1	0.2		1.2	9
138	1	0.7	1720	0.04	56	175	67	21.9	2	0	0	0	0	1	0	0	0	0	0	0	0	0	0	0	0	0	0	140	80	100	81	4	620	580	5000	0		0	5000	1332	950	2718	263	2	1	0.05	2	0.8	3.1
139	1	0.7	2200	0.05	53	175	88	28.7	1	0	0	0	0	0	0	0	0	0	0	0	0	0	0	0	0	0	0	140	90	107	87	3	540	500	7000	500	3	0	8250	1700	760	5790	643	1	1	0.3		0.5	3.3
140	2	0.7	2040	0.15	44	158	50	20	2	0	0	0	0	0	0	0	0	0	0	0	0	0	0	0	0	0	0	101	53	69	82	2	300	270	4000	0		0	4000	813	795	2392	478	0	0			1.7	2.8
141	1	0.7	1000	0.05	61	180	83	25.6	2	0	0	0	0	0	0	0	0	0	0	0	0	0	0	0	0	0	0	162	90	114	82	3	240	225	4000	0		0	4000	627	1500	1873	468	1	0		3	1	3
142	1	0.7	2200	0.05	45	174	80	26.4	2	1	0	0	0	0	0	0	0	0	0	0	0	0	0	0	0	0	0	160	110	127	90	5	580	540	4500	500		0	5000	100	650	4250	440	1	1	0.1		1.2	6.4
143	1	0.7	2000	0.14	62	172	75	25.4	2	0	0	1	0	0	0	0	0	0	0	0	0	0	0	0	0	0	0	124	63	83	72	2	280	190	1700	0		0	1700	100	260	1340	287	0	0			0.4	0.6
144	2	0.7	400	0.03	62	160	57	22.3	2	0	0	1	0	0	0	0	0	0	0	0	0	0	0	1	0	0	0	119	80	93	94	2	300	250	1500	0		0	1500	451	300	749	150	1	1	0.1		0.8	0.7
145	2	0.7	3000	0.13	57	164	68	25.3	2	0	0	0	0	0	0	0	0	0	0	1	1	0	0	0	0	0	0	155	109	124	76	2	390	330	3500	0		0	3500	487	550	2463	379	0	0			1.7	3
149	1	0.7	400	0.04	38	171	64	21.9	1	0	0	0	0	0	0	0	0	0	0	0	0	0	0	0	0	0	0	130	70	90	90	1	180	150	1100	0		0	1400	108	1000	292	97	0	0			2.1	3.5
167	1	0.7	1520	0.06	63	167	70	25.1	3	0	0	1	1	1	1	1	0	0	0	0	0	1	1	0	0	1	0	144	92	109	104	3	310	354	4500	100	2	0	5100	1972	660	2468	478	1	1	0.05		0.7	1.1
168	2	0.7	1000	0.05	67	155	65	27.1	3	1	0	1	1	1	0	0	0	1	0	1	0	1	0	0	0	1	0	120	63	82	60	3	380	305	2300	0		0	2300	100	285	1915	302	0	0			1.4	2.8
170	1	0.7	1100	0.05	69	170	70	24.2	3	1	1	1	0	0	0	0	0	0	0	0	0	0	0	1	0	0	0	138	76	97	84	3	365	310	2400	0		0	2400	100	200	2100	345	1	1	0.15		0.6	2.4
171	1	0.7	1785	0.05	73	176	87	28.1	2	1	0	1	0	0	0	0	0	0	0	0	0	0	1	1	0	1	0	151	83	106	80	4	450	410	4000	0		0	4000	646	240	3114	415	1	1	0.08		0.8	1.6
173	1	0.7	1050	0.05	50	180	99	30.6	2	1	0	0	0	0	0	0	0	0	0	0	0	0	0	0	0	0	0	143	82	102	70	3	305	230	3000	0		0	3000	100	445	2455	483	1	0		2	0.7	2.6
174	1	0.7	1600	0.05	64	170	83	28.7	3	1	0	1	0	0	0	1	0	0	0	0	0	1	1	1	1	1	0	147	67	94	70	2	430	375	8000	0	2	0	8500	942	460	7098	990	2	1	0.1	3	1.1	5.2
175	1	0.7	1110	0.04	82	170	71	24.6	2	0	0	0	0	0	0	0	0	0	0	0	0	0	0	0	0	0	0	154	87	109	92	2	420	360	4000	500		0	4500	722	815	2963	423	1	1	0.1		1	3.1
176	1	0.8	520	0.05	68	170	60	20.8	3	0	0	1	0	0	0	0	0	0	0	0	0	1	1	1	0	0	0	168	84	112	81	3	225	180	2000	0		0	2000	100	330	1570	419	1	1	0.2		1.1	2.6
177	2	0.8	1600	0.07	41	158	62	24.8	2	0	0	0	0	0	0	0	0	0	0	1	0	0	0	0	0	0	0	157	98	118	64	4	420	365	3000	0		0	3000	100	960	1940	277	1	1	0.13		0.5	3
178	2	0.6	880	0.05	35	147	55	25.5	1	0	0	0	0	0	0	0	0	0	0	0	0	0	0	0	0	0	0	139	89	106	75	2	350	320	2400	0		0	2400	273	590	1537	263	1	1	0.16		0.5	1
179	1	0.7	1280	0.05	54	163	73	27.5	2	1	0	1	0	0	0	0	0	0	0	0	0	1	1	1	0	0	0	155	101	119	98	4	410	350	3500	500		0	4000	597	450	2953	432	1	1	0.17		1.1	4.4
180	1	0.6	2120	0.05	49	172	80	27	2	0	0	0	0	0	0	0	0	0	0	0	0	0	0	0	0	0	0	157	107	124	92	3	600	530	9500	0		0	9500	980	1000	7520	752	2	1	0.25	5	1	4.7
182	2	0.7	1660	0.05	43	164	79	29.4	2	1	0	1	0	0	0	0	0	0	0	0	0	0	0	1	0	0	0	175	90	118	80	3	470	420	5000	500	4	0	6500	750	1110	4640	592	2	1	0.2	5	0.5	5
183	1	0.7	800	0.02	57	167	67	24	2	0	0	0	0	0	0	0	0	0	0	0	0	0	0	0	0	0	0	147	85	106	72	4	750	720	6000	500	1	0	6750	500	1500	4750	380	1	1	0.2		0.8	2.2
184	1	0.8	1000	0.04	70	175	68	22.2	2	0	0	1	0	0	0	0	0	0	0	0	0	0	0	1	0	0	0	180	100	127	68	4	450	390	5500	0		0	5500	413	290	4797	640	1	1	0.25		1.2	6.6
185	2	0.7	2120	0.05	62	156	78	32.1	2	1	0	1	0	0	0	0	0	0	0	1	0	1	1	1	0	0	0	130	70	90	55	3	570	540	5000	0		0	5000	207	1335	3458	364	2	1	0.05	1	0.8	4.9
187	2	0.7	480	0.05	50	162	45	17.1	1	0	0	0	0	0	0	0	0	0	0	0	0	0	0	0	0	0	0	139	74	96	70	1	270	205	3000	500		0	3500	702	500	2298	511	0	0			0.7	1.4
188	2	0.7	1800	0.05	70	156	85	34.9	3	1	0	1	0	0	0	0	0	0	0	0	0	0	1	1	0	1	0	155	85	108	75	2	480	450	3200	0		0	3200	100	900	2200	275	0	0			0.7	2.3
190	1	0.9	1200	0.04	63	178	81	25.6	2	0	0	0	0	0	0	0	0	0	0	0	0	0	0	0	0	0	0	155	103	120	88	4	390	345	4500	0		0	4500	499	530	3471	534	2	1	0.07	3	0.3	3.1
194	2	0.7	1600	0.12	78	156	60	24.7	2	0	0	1	0	0	0	0	0	0	0	1	0	0	0	1	0	0	0	179	85	116	73	1	255	230	1500	0	1	0	1500	100	600	800	188	0	0			0.4	0.6
195	1	0.8	2500	0.09	66	176	77	24.9	3	1	0	0	0	0	1	1	0	0	0	0	0	0	0	0	1	1	1	120	70	87	76	3	380	350	4000	0		0	4000	100	1400	2500	395	1	1	0.2		0.6	1.9
196	1	0.9	2600	0.07	71	170	77	26.6	2	0	0	1	0	0	0	0	0	0	0	0	0	0	0	1	0	0	0	158	74	102	71	4	490	455	5500	500	2	0	6500	1326	530	4644	569	1	1	0.4		0.5	4.5
199	1	0.6	1200	0.06	56	167	68	24.4	2	0	0	1	0	0	0	0	0	0	0	0	0	0	0	1	0	0	0	140	101	114	83	1	320	280	4000	0		0	4000	1475	430	2095	393	2	1	0.05	1	1	1.1
200	2	0.8	1000	0.05	44	165	83	30.5	2	0	0	0	0	0	0	0	0	0	0	0	0	0	0	0	0	0	0	159	83	108	115	3	300	235	3500	0		0	3500	100	1000	2400	480	1	1	0.15		1.2	3.3
201	2	0.7	1000	0.07	74	165	85	31.2	2	1	0	1	0	0	0	0	0	0	0	1	0	1	1	1	1	0	0	154	87	109	69	1	200	170	850	0		0	850	100	240	510	153	0	0			1.5	6
202	2	0.7	1400	0.05	39	168	68	24.1	2	0	0	0	0	0	0	0	0	0	0	1	0	0	0	0	0	0	0	133	85	101	73	4	435	405	4500	0		0	4500	228	2100	2172	300	0	0			2.1	4.1
203	1	0.7	1680	0.05	66	165	74	27.2	1	0	0	0	0	0	0	0	0	0	0	0	0	0	0	0	0	0	0	182	91	121	87	4	480	450	6000	500		0	6500	1176	1400	3924	491	1	1	0.2		0.9	5
204	2	0.7	1000	0.05	43	168	48	17	2	0	0	0	0	0	0	0	0	0	0	0	0	0	0	0	0	0	0	110	80	90	85	4	410	380	4500	500		0	5000	424	900	3676	538	1	1	0.3		1.7	6.9
206	2	0.7	1400	0.05	58	160	65	25.4	2	0	0	0	0	0	0	0	0	0	0	1	0	0	0	0	0	0	0	160	97	118	103	5	450	420	4500	0		0	4500	589	450	3461	461	1	1	0.15		1.3	4.5
208	1	0.7	2760	0.05	62	176	80	25.8	2	0	0	0	0	0	0	0	0	0	0	0	0	0	0	0	0	0	0	124	74	91	86	4	750	690	7500	0	1	0	7750	439	835	6476	518	1	0		4	0.1	1.1
209	2	0.8	800	0.04	61	163	81	30.5	2	0	0	1	0	0	0	0	0	0	0	1	0	0	0	1	0	0	0	156	97	117	85	2	300	270	2200	0		0	2200	100	500	1600	320	0	0			1.6	1.6
225	2	0.8	600	0.05	56	152	51	22.1	2	0	0	1	0	0	0	0	0	0	0	1	1	0	1	1	0	0	0	110	68	82	77	2	270	230	3000	0		0	3000	100	575	2325	517	1	1	0.12		0.6	2.3
226	2	0.7	2000	0.08	46	159	81	32	2	0	0	0	0	0	0	0	0	0	0	0	0	0	0	0	0	0	0	132	84	100	89	4	330	300	3000	0		0	3000	609	800	1591	289	0	0			0.7	1.2
227	2	0.5	600	0.03	23	155	48	20	2	0	0	0	0	0	0	0	0	0	1	0	0	0	0	0	0	0	0	96	63	74	71	4	420	380	3000	0		0	3000	100	400	2500	357	1	1	0.1		1.3	4.4
228	2	0.6	1000	0.05	26	172	48	16.2	2	0	0	0	0	0	0	0	0	0	0	0	0	0	0	0	0	0	0	111	67	82	70	4	480	435	7000	500		0	7500	251	3200	4049	506	1	1	0.05		1	5.9
229	1	0.7	1040	0.05	55	155	58	24.1	2	1	0	0	0	0	0	0	0	0	0	0	0	0	0	0	0	0	0	119	84	96	80	3	390	360	4000	100		0	4100	382	600	3118	480	1	1	0.2		0.8	6.7
230	2	0.7	900	0.05	60	156	59	24.2	3	0	0	1	0	1	0	0	0	0	0	0	0	0	0	0	0	0	0	110	55	73	85	4	330	300	4000	0		0	4000	100	500	3400	618	0	0			0.7	3.4
231	2	0.7	800	0.03	71	162	86	32.8	3	0	0	1	0	1	1	1	0	0	1	0	0	1	0	1	0	2	0	134	77	96	78	3	390	350	3300	0		0	3300	100	700	2500	385	1	1	0.15		0.7	2.8
232	1	0.3	1120	0.04	73	174	74	24.4	2	0	0	1	0	0	0	0	0	0	0	0	0	0	0	0	0	0	0	140	69	93	79	4	465	420	7500	1000	2	0	9000	2110	670	6220	803	1	0	0.2		0.8	6.2
233	2	0.9	1000	0.06	42	157	67	27.2	1	0	0	0	0	0	0	0	0	0	0	0	0	0	0	0	0	0	0	105	80	88	80	2	300	250	2000	0		0	2000	100	500	1400	280	0	0			0.3	0.9
234	2	0.4	2640	0.1	64	156	72	29.6	2	0	0	1	0	1	0	0	0	0	0	0	0	1	1	0	0	0	0	110	60	77	70	2	390	350	3000	0		0	3000	100	500	2400	369	0	0			1.4	2.7
235	1	0.7	2000	0.05	42	180	90	27.8	2	0	0	1	0	0	0	0	0	0	0	0	0	0	1	0	0	0	0	110	65	80	60	3	470	420	4000	0		0	4000	100	330	3570	456	0	0			0.3	3.4
236	1	0.8	1440	0.05	44	178	77	24.3	2	0	0	0	0	0	0	0	0	0	0	0	0	0	0	0	0	0	0	120	70	87	75	3	435	395	3500	0		0	3500	100	1100	2300	317	1	1	0.1		0.5	2.6
237	1	0.6	1120	0.05	59	167	86	30.8	2	0	0	0	0	0	0	0	0	0	0	0	0	0	0	0	0	0	0	112	75	87	75	2	270	240	2500	0		0	2500	100	300	2100	467	0	0			1.7	2.5
238	2	0.4	1400	0.07	76	150	63	28	2	0	0	1	0	1	0	0	0	0	0	0	0	1	1	0	0	0	0	128	66	87	66	2	340	300	3000	0		0	3000	100	140	2760	487	0	0			1.2	1.8
239	1	0.9	3000	0.06	63	170	78	27	2	0	0	0	0	0	0	0	0	0	0	0	0	0	0	0	0	0	0	123	62	82	62	4	705	675	6300	500		0	6800	106	850	5844	497	1	1	0.2		0.3	4.1
240	1	0.6	400	0.02	54	170	67	23.2	2	1	0	0	0	0	0	0	0	0	0	0	0	0	0	0	0	0	0	125	76	92	85	3	345	300	3000	0		0	3000	100	800	2100	365	0	0			0.7	3.1
241	1	0.8	800	0.05	54	172	67	22.6	1	0	0	0	0	0	0	0	0	0	0	0	0	0	0	0	0	0	0	101	64	76	92	4	285	240	3000	0		0	3000	100	600	2300	484	0	0			1.2	4.8
242	1	0.9	1800	0.06	58	175	80	26.1	2	1	0	1	0	0	0	0	0	0	0	0	0	1	1	0	0	0	0	116	70	85	70	4	440	390	5000	0		0	5000	100	750	4150	566	1	1	0.2		0.7	2
[truncated: 41 more columns]

## Sheet: regression table 3
no	POI	heart	segment	segmentreg	bleeding	bleedreg	balance	balance-hour	balancereg	noradrenaline	pringle-min	pringlereg	ckd	prbc	prbcreg
1	0	0	4	1	695	0	2305	277	0	1	60	1	0		0
3	0	0	5	1	346	0	4904	633	3	0	0	0	0		0
4	0	0	4	1	210	0	3190	358	1	0	0	0	0		0
7	0	0	4	1	477	0	2023	276	0	0	0	0	0		0
8	1	0	4	1	4062	2	2188	365	2	1	62	1	0	6	1
17	1	0	1	0	100	0	1030	287	0	0	0	0	0		0
18	0	0	2	0	100	0	2000	545	2	1	0	0	0		0
19	0	0	2	0	131	0	689	306	1	1	0	0	0		0
20	0	0	2	0	100	0	1400	263	0	0	0	0	0		0
25	1	0	4	1	279	0	2771	369	2	1	60	1	0		0
27	0	0	2	0	584	0	176	42	0	1	0	0	0		0
29	1	0	4	1	100	0	1650	330	1	1	0	0	0		0
32	1	0	5	1	1800	2	2200	210	0	1	0	0	0		0
34	0	0	3	1	101	0	1149	300	0	0	0	0	1		0
35	0	0	2	0	100	0	1780	305	1	0	15	0	0		0
36	0	0	2	0	100	0	1110	310	1	0	0	0	0		0
38	1	0	4	1	1106	2	2269	454	2	1	61	1	0	1	0
41	0	0	2	0	100	0	950	238	0	1	0	0	0		0
43	0	0	2	0	683	0	2317	463	2	0	0	0	0		0
46	1	0	4	1	2378	2	5572	777	3	1	40	0	0	2	1
50	1	0	3	1	1203	2	3547	507	2	0	0	0	1	1	0
55	0	0	1	0	100	0	1400	280	0	1	25	0	0		0
56	1	0	4	1	1186	2	2314	302	1	1	50	1	0		0
57	0	0	3	1	687	0	713	143	0	1	30	0	0		0
58	0	0	3	1	480	0	2820	470	2	1	35	0	0		0
60	0	0	4	1	1319	2	1681	342	1	0	0	0	0		0
61	0	0	2	0	100	0	700	175	0	0	0	0	0		0
62	0	0	2	0	100	0	2550	567	3	0	0	0	0		0
64	1	0	4	1	678	0	4322	648	3	1	50	1	0	2	1
67	0	0	4	1	667	0	3933	492	2	0	0	0	0		0
68	0	0	3	1	100	0	1000	286	0	0	0	0	0		0
72	1	0	4	1	1324	2	3226	484	2	1	51	1	0		0
73	0	0	2	0	100	0	2450	350	1	0	0	0	0		0
74	0	0	2	0	100	0	1550	300	0	1	0	0	0		0
83	0	0	3	1	424	0	2846	432	2	1	45	0	0		0
84	0	0	2	0	134	0	866	217	0	1	0	0	0		0
86	0	0	3	1	348	0	2352	392	2	1	0	0	0	1	0
90	0	0	3	1	100	0	4280	476	2	1	0	0	0		0
91	0	0	3	1	667	0	1633	233	0	1	75	1	0		0
92	1	0	2	0	100	0	2150	478	2	0	0	0	2		0
93	0	0	3	1	100	0	2750	423	2	1	35	0	0	2	1
95	0	0	4	1	100	0	5200	612	3	1	101	1	0		0
96	1	0	5	1	884	1	8866	657	3	1	87	1	0	1	0
97	1	0	4	1	956	2	4194	599	3	1	7	0	0	1	0
98	0	0	4	1	1490	2	4153	461	2	1	39	0	0		0
99	1	0	5	1	770	1	6680	763	3	1	0	0	1	2	1
101	0	0	3	1	500	0	2100	233	0	1	77	1	0	1	0
103	0	0	4	1	100	0	3840	427	2	1	0	0	0		0
104	1	0	4	1	4147	2	6503	500	2	1	0	0	0	7	1
105	1	0	4	1	100	0	2500	370	2	0	71	1	0		0
106	1	0	4	1	102	0	2378	396	2	1	0	0	0	1	0
107	1	0	2	0	100	0	2450	387	2	1	93	1	0		0
109	0	0	2	0	100	0	1950	279	0	0	35	0	0		0
110	1	0	4	1	1187	2	3763	502	2	1	32	0	0	1	0
112	0	0	2	0	1147	2	3853	420	2	1	0	0	0		0
113	0	0	2	0	239	0	761	140	0	0	0	0	0		0
114	0	0	5	1	151	0	2089	291	0	1	75	1	0		0
115	1	0	4	1	1322	2	2908	356	1	0	67	1	0		0
117	1	0	3	1	750	1	3870	595	3	1	20	0	0		0
118	1	0	4	1	2655	2	3195	383	2	1	62	1	0	2	1
121	0	0	4	1	296	0	5729	506	2	1	73	1	0	2	1
123	0	0	3	1	1490	2	868	174	0	1	45	0	0		0
124	1	0	4	1	1300	2	5700	950	3	1	0	0	0	2	1
125	0	0	2	0	689	0	1961	294	0	1	0	0	0		0
127	0	0	4	1	100	0	2240	280	0	0	45	0	0		0
129	0	0	4	1	1301	2	4979	474	2	1	60	1	0	1	0
130	0	0	3	1	100	0	830	111	0	0	60	1	0		0
131	1	0	2	0	4140	2	3380	563	3	1	48	1	0	3	1
132	0	0	4	1	900	1	3255	488	2	1	52	1	0	4	1
137	1	0	5	1	110	0	5170	470	2	1	62	1	0		0
138	0	1	4	1	1332	2	2718	263	0	1	0	0	0		0
139	0	0	3	1	1700	2	5790	643	3	1	60	1	0	3	1
140	1	0	2	0	813	1	2392	478	2	0	0	0	0		0
141	0	0	3	1	627	0	1873	468	2	0	28	0	0		0
142	1	0	5	1	100	0	4250	440	2	1	75	1	0		0
143	0	0	2	0	100	0	1340	287	0	0	0	0	0		0
144	0	0	2	0	451	0	749	150	0	1	0	0	1		0
145	0	0	2	0	487	0	2463	379	2	0	28	0	0		0
149	0	0	1	0	108	0	292	97	0	0	17	0	0		0
167	1	1	3	1	1972	2	2468	478	2	1	0	0	0	2	1
168	1	1	3	1	100	0	1915	302	1	0	78	1	0		0
170	0	0	3	1	100	0	2100	345	1	1	0	0	0		0
171	1	0	4	1	646	0	3114	415	2	1	30	0	0		0
173	0	0	3	1	100	0	2455	483	2	0	36	0	0		0
174	0	0	2	0	942	1	7098	990	3	1	90	1	0	2	1
175	0	0	2	0	722	0	2963	423	2	1	44	0	0		0
176	1	0	3	1	100	0	1570	419	2	1	31	0	0		0
177	0	0	4	1	100	0	1940	277	0	1	40	0	0		0
178	0	0	2	0	273	0	1537	263	0	1	15	0	0		0
179	0	0	4	1	597	0	2953	432	2	1	62	1	0		0
180	1	0	3	1	980	2	7520	752	3	1	15	0	0		0
182	1	0	3	1	750	1	4640	592	3	1	72	1	2	4	1
183	0	0	4	1	500	0	4750	380	2	1	88	1	0	1	0
184	1	0	4	1	413	0	4797	640	3	1	94	1	0		0
185	0	0	3	1	207	0	3458	364	1	1	15	0	0		0
187	0	0	1	0	702	0	2298	511	2	0	0	0	0		0
188	0	0	2	0	100	0	2200	275	0	0	20	0	0		0
190	0	0	4	1	499	0	3471	534	2	1	81	1	0		0
194	0	0	1	0	100	0	800	188	0	0	0	0	0	1	0
195	1	0	3	1	100	0	2500	395	2	1	36	0	0		0
196	1	0	4	1	1326	2	4644	569	3	1	74	1	0	2	1
199	1	0	1	0	1475	2	2095	393	2	1	0	0	0		0
200	1	0	3	1	100	0	2400	480	2	1	0	0	0		0
201	1	0	1	0	100	0	510	153	0	0	0	0	1		0
202	0	0	4	1	228	0	2172	300	0	0	5	0	0		0
203	1	0	4	1	1176	2	3924	491	2	1	65	1	0		0
204	0	0	4	1	424	0	3676	538	2	1	53	1	0		0
206	0	0	5	1	589	0	3461	461	2	1	109	1	0		0
208	0	0	4	1	439	0	6476	518	2	0	0	0	0	1	0
209	0	0	2	0	100	0	1600	320	1	0	0	0	0		0
225	0	0	2	0	100	0	2325	517	2	1	11	0	0		0
226	0	0	4	1	609	0	1591	289	0	0	30	0	0		0
227	0	0	4	1	100	0	2500	357	1	1	25	0	0		0
228	1	0	4	1	251	0	4049	506	2	1	82	1	0		0
229	0	0	3	1	382	0	3118	480	2	1	50	1	0		0
230	1	1	4	1	100	0	3400	618	3	0	50	1	2		0
231	1	1	3	1	100	0	2500	385	2	1	0	0	1		0
232	1	0	4	1	2110	2	6220	803	3	0	117	1	0	2	1
233	0	0	2	0	100	0	1400	280	0	0	15	0	0		0
234	1	1	2	0	100	0	2400	369	2	0	24	0	0		0
235	0	0	3	1	100	0	3570	456	2	0	90	1	0		0
236	0	0	3	1	100	0	2300	317	1	1	38	0	0		0
237	0	0	2	0	100	0	2100	467	2	0	17	0	0		0
238	1	1	2	0	100	0	2760	487	2	0	16	0	0		0
239	1	0	4	1	106	0	5844	497	2	1	61	1	0		0
240	0	0	3	1	100	0	2100	365	1	0	26	0	0		0
241	0	0	4	1	100	0	2300	484	2	0	30	0	0		0
242	0	0	4	1	100	0	4150	566	3	1	45	0	0		0

## Sheet: regression ROC
lac last	laktatreg	scvo2 first-worst	scvo2reg	POI	score
0.6	0	0	0	0	0
0.6	0	0	0	0	0
0.6	0	0.4	1	0	1
0.6	0	0.8	1	0	1
0.7	0	0	0	0	0
0.8	0	0	0	0	0
0.8	0	9.2	3	1	3
0.8	0	0	0	0	0
0.8	0	0.6	1	0	1
0.8	0	6.8	3	0	3
0.8	0	0	0	0	0
0.9	0	0	0	0	0
0.9	0	22	3	0	3
1	0	0	0	0	0
1	0	0	0	0	0
1.1	1	0	0	0	1
1.1	1	0	0	1	1
1.1	1	0	0	0	1
1.1	1	0	0	1	1
1.1	1	0.5	1	1	2
1.1	1	0	0	0	1
1.2	1	0	0	0	1
1.3	1	2	1	0	2
1.3	1	1.8	1	0	2
1.3	1	4.3	3	1	4
1.4	1	16.2	3	0	4
1.4	1	1	1	0	2
1.6	1	0	0	0	1
1.6	1	0	0	0	1
1.6	1	0	0	1	1
1.6	1	0	0	1	1
1.6	1	0	0	0	1
1.8	1	0	0	0	1
1.8	1	2.4	1	1	2
1.8	1	0	0	0	1
1.8	1	6	3	1	4
1.9	1	0	0	1	1
2	1	0	0	0	1
2	1	3.4	1	0	2
2	1	3.2	1	0	2
2.1	1	0	0	1	1
2.1	1	0	0	0	1
2.2	1	0	0	0	1
2.2	1	0	0	0	1
2.3	1	3.4	1	0	2
2.3	1	0	0	0	1
2.3	1	2.2	1	0	2
2.4	1	0	0	0	1
2.4	1	0	0	0	1
2.5	1	0	0	0	1
2.5	1	2.9	1	0	2
2.5	1	0.4	1	0	2
2.5	1	16.2	3	1	4
2.6	1	1	1	0	2
2.6	1	0	0	0	1
2.6	1	0	0	0	1
2.6	1	0	0	0	1
2.6	1	5	3	1	4
2.7	1	0	0	1	1
2.7	1	0	0	0	1
2.7	1	4	2	0	3
2.7	1	15	3	1	4
2.8	1	0	0	1	1
2.8	1	0	0	1	1
2.8	1	6.7	3	1	4
2.9	1	0	0	0	1
3	1	0	0	0	1
3	1	0	0	0	1
3	1	3.3	1	0	2
3	1	0.7	1	0	2
3.1	1	0	0	0	1
3.1	1	0	0	0	1
3.1	1	0	0	0	1
3.1	1	4.1	3	1	4
3.1	1	0	0	0	1
3.1	1	0.2	1	0	2
3.2	2	2.5	1	1	3
3.2	2	9	3	1	5
3.3	2	0	0	1	2
3.3	2	7.2	3	1	5
3.3	2	0	0	0	2
3.3	2	0	0	1	2
3.4	2	0	0	0	2
3.4	2	0	0	0	2
3.4	2	19.2	3	1	5
3.4	2	8	3	0	5
3.5	2	0	0	0	2
3.5	2	0	0	0	2
3.7	2	3.8	2	0	4
3.7	2	4.2	3	1	5
3.7	2	6	3	1	5
3.8	2	0.2	1	0	3
4.1	2	4.9	3	0	5
4.1	2	8.3	3	1	5
4.2	2	0	0	0	2
4.2	2	0.6	1	1	3
4.2	2	2	1	0	3
4.4	2	3.3	1	0	3
4.4	2	3	1	0	3
4.4	2	4	2	0	4
4.4	2	6	3	1	5
4.5	2	0	0	0	2
4.5	2	2.5	1	1	3
4.7	2	0.4	1	1	3
4.7	2	0	0	0	2
4.8	2	1.5	1	0	3
4.9	2	0	0	0	2
4.9	2	0.2	1	1	3
4.9	2	5.9	3	0	5
5	3	0	0	1	3
5	3	0	0	1	3
5	3	0	0	1	3
5	3	1.9	1	1	4
5	3	12	3	1	6
5.2	3	0	0	0	3
5.5	3	0	0	1	3
5.9	3	3.2	1	1	4
6	3	3.5	2	1	5
6.2	3	5.2	3	1	6
6.4	3	0	0	1	3
6.6	3	1.3	1	1	4
6.7	3	0	0	0	3
6.8	3	0	0	1	3
6.9	3	0	0	0	3
8	3	0	0	0	3
9	3	1.8	1	1	4
11.6	3	7.4	3	1	6
12.8	3	3.5	2	1	5
